# Supplementary material for: Investigating the Permeation Mechanism of Typical Phthalic Acid Esters (PAEs) and Membrane Response Using Molecular Dynamics Simulations
Source: Membranes (Basel). 2022 Jun 6;12(6):596. doi: 10.3390/membranes12060596 (PMC9228506; doi:10.3390/membranes12060596)
Supplement: Supplementary file 1 [file membranes-12-00596-s001.zip]

Archive with 1 entries (1 files):
- membranes-1751383-supplementary.pdf
